# Supplementary material for: Transcriptomic Analysis of Conserved Telomere Maintenance Component 1 (CTC1) and Its Association with Leukemia
Source: J Clin Med. 2022 Sep 29;11(19):5780. doi: 10.3390/jcm11195780 (PMC9571731; doi:10.3390/jcm11195780)
Supplement: Supplementary file 1 [file jcm-11-05780-s001.zip]

Archive with 1 entries (1 files):
- jcm-1910838-supplementary.pdf
